# Supplementary material for: Gene duplication in an African cichlid adaptive radiation
Source: BMC Genomics. 2014 Feb 26;15:161. doi: 10.1186/1471-2164-15-161 (PMC3944005; doi:10.1186/1471-2164-15-161)
Supplement: Additional file 2: Table S2 — Oligonucleotide primers and efficiency used for qPCR designed against GenBank sequence available for microarray features. [file 1471-2164-15-161-S2.xls]

## Sheet: Sheet1
Supplementary Table S2: Oligonucleotide primers and efficiency used for qPCR designed against GenBank sequence available for microarray features
GenBank			Predicted	Primer Efficiency
Accession#	Primer Sequences	Best Hit	Length	A. burtoni	Test_Species
DY626766	F: TCGGTCTCCTTAACCGGATG	None	193	86	74
	R: CTGAGTTTGGCTGCCCGTAA				(P. similis)
DY627986	F: ACGAACACCCGAACGGAAAC	Hox gene cluster	222	100	104
	R: GGTGCACGCACATGAACTGT				(M. estherae)
DY631898	F: CGTCCCAGTGAGGATGAGGA	MHC class II antigen	161	82	82
	R: TGATGCTGATCGGTTGATGC				(R. "chilingali")
DY632057	F: ATTACTGCGAGTGCCGTCCA	Pituitary adenylate cyclase activating	150	91	78
	R: CTGCGCCCTGAAAGAACAGA	polypeptide receptor 1A			(A. tweddlei)
Note: Percent primer efficiency based on 4-fold template dilutions for A. burtoni and one heterologous species.
